# Supplementary material for: Authenticity Assessment of Five Monofloral Honeys Based on Phytochemical Profiles
Source: Foods. 2026 Jun 1;15(11):1954. doi: 10.3390/foods15111954 (PMC13257018; doi:10.3390/foods15111954)
Supplement: Supplementary file 1 [file foods-15-01954-s001.zip]

Archive with 1 entries (1 files):
- foods-4318478-supplementary.pdf
